# Supplementary material for: MEG Frequency Analysis Depicts the Impaired Neurophysiological Condition of Ischemic Brain
Source: PLoS One. 2016 Dec 16;11(12):e0168588. doi: 10.1371/journal.pone.0168588 (PMC5161380; doi:10.1371/journal.pone.0168588)
Supplement: S1 Table — Detailed results of the correlation coefficients between the MEG-LI and CBF-LI or OEF-LI in each ROI are shown in this table, which corresponds to Fig 7 in this paper. (XLS) [file pone.0168588.s002.xls]

## Sheet: Sheet1
S1 Table. Correlation coefficient between MEG-LI and CBF-LI or OEF-LI in each ROI (XLSX)
		CBF					OEF
	ROI	ACA	MCAa	MCAp	PCA		ACA	MCAa	MCAp	PCA
MEG 0.3-4 Hz	ACA	0.308	0.088	0.011	0.099		0.292	-0.060	0.106	-0.252
	MCAa	-0.094	-0.251	-0.369*	-0.016		0.352*	-0.212	0.236	-0.153
	MCAp	-0.513**	-0.745**	-0.680**	-0.135		0.300	-0.080	-0.094	0.083
	PCA	-0.165	-0.215	-0.249	0.203		0.133	0.016	-0.028	-0.076
MEG 4-8 Hz	ACA	0.142	-0.138	-0.199	0.244		0.457**	-0.142	0.085	-0.279
	MCAa	-0.427**	-0.593**	-0.536**	-0.115		0.167	0.030	0.246	-0.199
	MCAp	-0.469**	-0.603**	-0.632**	-0.166		0.408*	-0.068	0.092	0.103
	PCA	-0.221	-0.338*	-0.413*	-0.180		0.183	0.051	0.098	0.226
ROI: region of interest
ACA: anterior cerebral artery; MCAa: anterior branch of middle cerebral artery; MCAp: posterior branch of middle cerebral artery
PCA: posterior cerebral artery
Spearman's rank correlation coefficient. *: p＜0.05; **: p＜0.01
